# Supplementary material for: Brain-Targeted Intranasal Delivery of Zotepine Microemulsion: Pharmacokinetics and Pharmacodynamics
Source: Pharmaceutics. 2022 Apr 30;14(5):978. doi: 10.3390/pharmaceutics14050978 (PMC9145021; doi:10.3390/pharmaceutics14050978)
Supplement: Supplementary file 1 [file pharmaceutics-14-00978-s001.zip]

Archive with 1 entries (1 files):
- pharmaceutics-1695538-supplementary.pdf
